# Supplementary material for: Challenges and Potential of Remote Sensing for Assessing Salmonella Risk in Water Sources: Evidence from Chile
Source: Microorganisms. 2025 Jun 30;13(7):1539. doi: 10.3390/microorganisms13071539 (PMC12299355; doi:10.3390/microorganisms13071539)
Supplement: Supplementary file 1 [file microorganisms-13-01539-s001.zip]

Archive with 1 entries (1 files):
- microorganisms-3623289-supplementary.pdf
